# Supplementary material for: Metabolomics and Transcriptomics Reveal the Effects of Different Fermentation Times on Antioxidant Activities of Ophiocordyceps sinensis
Source: J Fungi (Basel). 2025 Jan 9;11(1):51. doi: 10.3390/jof11010051 (PMC11766798; doi:10.3390/jof11010051)
Supplement: Supplementary file 1 [file jof-11-00051-s001.zip › Table S1.xlsx]

## Sheet: S1
Table 1. Transcriptional sequencing data and quality assessment
Samples	Raw Reads	Clean Reads	Raw Bases	Clean Bases	Q20	Q30	GC Conent
			(bp)	(bp)	(%)	(%)	(%)
D24_1	43519106	43,275,668 (99.44%)	6527865900	6260038421	0.9823	0.9509	0.6017
D24_2	46985628	46,725,802 (99.45%)	7047844200	6783275109	0.9818	0.9503	0.6006
D24_3	44142636	43,925,206 (99.51%)	6621395400	6342577760	0.9826	0.952	0.5987
D30_1	39198956	39,001,326 (99.50%)	5879843400	5631023987	0.9812	0.949	0.6004
D30_2	37577422	37,377,716 (99.47%)	5636613300	5393655606	0.9813	0.949	0.5912
D30_3	43065430	42,846,730 (99.49%)	6459814500	6163814256	0.9819	0.9504	0.5972
D36_1	40021632	39,821,072 (99.50%)	6003244800	5772965955	0.981	0.9484	0.5983
D36_2	37249488	37,058,688 (99.49%)	5587423200	5381681918	0.9806	0.9473	0.6004
D36_3	42518018	42,272,386 (99.42%)	6377702700	6140514941	0.982	0.9506	0.5989
