# Supplementary material for: Metabolomics and Transcriptomics Reveal the Effects of Different Fermentation Times on Antioxidant Activities of Ophiocordyceps sinensis
Source: J Fungi (Basel). 2025 Jan 9;11(1):51. doi: 10.3390/jof11010051 (PMC11766798; doi:10.3390/jof11010051)
Supplement: Supplementary file 1 [file jof-11-00051-s001.zip › Table S2.xlsx]

## Sheet: D24 VS D30
Pathway	Gene_D24-vs-D30 (70)	Gene_All (2054)	Gene_Pvalue	Gene_Qvalue	Metabolite_D24-vs-D30 (187)	Metabolite_All (584)	Metabolite_Pvalue	Metabolite_Qvalue
Fructose and mannose metabolism	8	32	0	0.000432144	3	5	0.189938	0.946792
Metabolic pathways	47	934	0	0.0053801	132	398	0.220415	0.946792
Vitamin B6 metabolism	3	7	0.001	0.0260701	1	5	0.856	0.963546
Glutathione metabolism	5	30	0.003	0.0474701	6	14	0.270998	0.963546
Tryptophan metabolism	5	33	0.004	0.0584161	8	16	0.100723	0.715107
ABC transporters	4	22	0.006	0.0616165	28	53	0.000801504	0.0392737
Carbon metabolism	9	103	0.007	0.0657333	4	15	0.761861	0.963546
Folate biosynthesis	3	19	0.025	0.189746	2	11	0.913505	0.963546
Biosynthesis of secondary metabolites	20	384	0.027	0.189746	70	240	0.907673	0.963546
Methane metabolism	3	21	0.032	0.191871	1	7	0.934049	0.963546
Phenylalanine metabolism	3	22	0.037	0.198788	3	10	0.671118	0.963546
Pentose phosphate pathway	3	24	0.046	0.229809	2	5	0.513404	0.963546
Valine, leucine and isoleucine degradation	4	42	0.052	0.242639	3	4	0.0990397	0.715107
Taurine and hypotaurine metabolism	2	13	0.07	0.28476	3	6	0.293291	0.963546
Cyanoamino acid metabolism	2	14	0.08	0.305963	5	10	0.185189	0.946792
Galactose metabolism	2	15	0.09	0.318208	7	13	0.0832818	0.715107
Pentose and glucuronate interconversions	2	16	0.101	0.328436	1	5	0.856	0.963546
Valine, leucine and isoleucine biosynthesis	2	18	0.123	0.334444	2	3	0.241529	0.946792
Biosynthesis of amino acids	7	125	0.129	0.334444	9	32	0.747992	0.963546
2-Oxocarboxylic acid metabolism	3	37	0.129	0.334444	6	21	0.713358	0.963546
Terpenoid backbone biosynthesis	2	19	0.135	0.334444	2	5	0.513404	0.963546
Starch and sucrose metabolism	3	38	0.137	0.334444	4	9	0.31686	0.963546
Arachidonic acid metabolism	1	5	0.159	0.369847	5	21	0.856356	0.963546
Pantothenate and CoA biosynthesis	2	22	0.171	0.383547	9	10	0.000223372	0.0218904
Biosynthesis of various plant secondary metabolites	1	7	0.216	0.467548	5	23	0.908339	0.963546
Glycerolipid metabolism	2	27	0.234	0.490186	2	3	0.241529	0.946792
Cysteine and methionine metabolism	3	50	0.241	0.490186	4	14	0.706528	0.963546
Amino sugar and nucleotide sugar metabolism	3	52	0.26	0.511942	6	17	0.475973	0.963546
Tyrosine metabolism	2	31	0.285	0.515713	4	13	0.642494	0.963546
Glyoxylate and dicarboxylate metabolism	2	31	0.285	0.515713	1	7	0.934049	0.963546
Biotin metabolism	1	10	0.294	0.515713	1	4	0.787481	0.963546
Arginine and proline metabolism	2	33	0.311	0.529588	8	16	0.100723	0.715107
Ascorbate and aldarate metabolism	1	11	0.318	0.529588	2	8	0.784431	0.963546
Fatty acid metabolism	2	36	0.349	0.567256	1	5	0.856	0.963546
Ether lipid metabolism	1	13	0.364	0.576621	2	3	0.241529	0.946792
Fatty acid biosynthesis	1	14	0.386	0.596665	3	7	0.398968	0.963546
Lysine biosynthesis	1	15	0.407	0.600692	2	7	0.713258	0.963546
Glycerophospholipid metabolism	2	44	0.447	0.645127	5	14	0.482409	0.963546
Arginine biosynthesis	1	18	0.466	0.658039	1	5	0.856	0.963546
Phenylalanine, tyrosine and tryptophan biosynthesis	1	19	0.484	0.669444	2	8	0.784431	0.963546
Fatty acid degradation	1	21	0.519	0.688406	2	4	0.384018	0.963546
Sphingolipid metabolism	1	21	0.519	0.688406	4	8	0.23102	0.946792
Nicotinate and nicotinamide metabolism	1	23	0.552	0.702913	3	10	0.671118	0.963546
Longevity regulating pathway - multiple species	1	25	0.582	0.727382	1	2	0.538253	0.963546
Alanine, aspartate and glutamate metabolism	1	29	0.637	0.752491	3	11	0.739015	0.963546
Glycine, serine and threonine metabolism	1	49	0.821	0.88926	2	7	0.713258	0.963546
Cell cycle - yeast	1	91	0.96	0.960358	1	2	0.538253	0.963546

## Sheet: D24 VS D36
Pathway	Gene_D24-vs-D36 (301)	Gene_All (2054)	Gene_Pvalue	Gene_Qvalue	Metabolite_D24-vs-D36 (179)	Metabolite_All (584)	Metabolite_Pvalue	Metabolite_Qvalue
Metabolic pathways	180	934	0	5.03e-06	127	398	0.192774	0.811612
Aminoacyl-tRNA biosynthesis	18	45	0	0.000992	2	9	0.817451	0.904102
Cyanoamino acid metabolism	9	14	0	0.000992	4	10	0.367261	0.811612
Phenylalanine metabolism	10	22	0	0.00886	2	10	0.862789	0.9082
Valine, leucine and isoleucine degradation	15	42	0.001	0.00886	2	4	0.359672	0.811612
Biosynthesis of amino acids	32	125	0.001	0.00962	15	32	0.0351333	0.439167
Tryptophan metabolism	12	33	0.002	0.0203	5	16	0.57446	0.836199
Valine, leucine and isoleucine biosynthesis	8	18	0.002	0.0259	1	3	0.667235	0.836199
Propanoate metabolism	8	19	0.003	0.0353	1	2	0.519432	0.811612
Arginine and proline metabolism	11	33	0.005	0.0488	6	16	0.360653	0.811612
Biosynthesis of secondary metabolites	73	384	0.006	0.0488	78	240	0.235954	0.811612
Glutathione metabolism	10	30	0.008	0.0626	4	14	0.666958	0.836199
Biosynthesis of various plant secondary metabolites	4	7	0.011	0.0824	7	23	0.589494	0.836199
Carbon metabolism	23	103	0.021	0.147	5	15	0.507645	0.811612
Glyoxylate and dicarboxylate metabolism	9	31	0.029	0.187	5	7	0.030776	0.439167
Pantothenate and CoA biosynthesis	7	22	0.032	0.187	3	10	0.6361	0.836199
ABC transporters	7	22	0.032	0.187	24	53	0.0133616	0.439167
2-Oxocarboxylic acid metabolism	10	37	0.035	0.194	8	21	0.297067	0.811612
Glycine, serine and threonine metabolism	12	49	0.045	0.237	2	7	0.685684	0.836199
Cysteine and methionine metabolism	12	50	0.052	0.249	5	14	0.437064	0.811612
Glycolysis / Gluconeogenesis	9	35	0.059	0.249	1	3	0.667235	0.836199
Selenocompound metabolism	4	11	0.064	0.259	1	1	0.306507	0.811612
Tyrosine metabolism	8	31	0.072	0.261	2	13	0.944072	0.953608
Lysine degradation	7	26	0.074	0.261	4	10	0.367261	0.811612
Methane metabolism	6	21	0.074	0.261	2	7	0.685684	0.836199
Ubiquinone and other terpenoid-quinone biosynthesis	4	12	0.085	0.28	3	12	0.765196	0.874723
Taurine and hypotaurine metabolism	4	13	0.11	0.339	3	6	0.267075	0.811612
Citrate cycle (TCA cycle)	7	29	0.12	0.36	4	5	0.0327019	0.439167
Pyrimidine metabolism	7	30	0.138	0.402	5	19	0.742143	0.874723
Indole alkaloid biosynthesis	1	1	0.147	0.416	1	13	0.991919	0.991919
Arachidonic acid metabolism	2	5	0.158	0.426	6	21	0.664936	0.836199
Starch and sucrose metabolism	8	38	0.182	0.478	5	9	0.105262	0.811612
Pyruvate metabolism	7	35	0.244	0.611	2	4	0.359672	0.811612
Phenylalanine, tyrosine and tryptophan biosynthesis	4	19	0.3	0.715	3	8	0.465049	0.811612
Butanoate metabolism	4	19	0.3	0.715	2	7	0.685684	0.836199
Fatty acid biosynthesis	3	14	0.338	0.788	3	7	0.367418	0.811612
Glycerolipid metabolism	5	27	0.361	0.811	2	3	0.223825	0.811612
Fatty acid degradation	4	21	0.371	0.811	2	4	0.359672	0.811612
C5-Branched dibasic acid metabolism	1	3	0.379	0.811	1	2	0.519432	0.811612
Pentose and glucuronate interconversions	3	16	0.423	0.862	2	5	0.485525	0.811612
Alanine, aspartate and glutamate metabolism	5	29	0.424	0.862	5	11	0.223006	0.811612
Fatty acid metabolism	6	36	0.436	0.862	1	5	0.840815	0.904102
Nicotinate and nicotinamide metabolism	4	23	0.442	0.862	4	10	0.367261	0.811612
beta-Alanine metabolism	3	17	0.464	0.864	3	11	0.706002	0.850605
D-Amino acid metabolism	1	4	0.47	0.864	4	13	0.601274	0.836199
Ascorbate and aldarate metabolism	2	11	0.495	0.864	3	8	0.465049	0.811612
Amino sugar and nucleotide sugar metabolism	8	52	0.501	0.864	5	17	0.636256	0.836199
Arginine biosynthesis	3	18	0.504	0.864	1	5	0.840815	0.904102
Longevity regulating pathway - multiple species	4	25	0.51	0.864	1	2	0.519432	0.811612
Folate biosynthesis	3	19	0.543	0.89	4	11	0.449692	0.811612
Terpenoid backbone biosynthesis	3	19	0.543	0.89	2	5	0.485525	0.811612
Biosynthesis of unsaturated fatty acids	2	13	0.589	0.951	9	15	0.0164118	0.439167
Sphingolipid metabolism	3	21	0.614	0.962	3	8	0.465049	0.811612
alpha-Linolenic acid metabolism	1	6	0.614	0.962	4	7	0.133283	0.811612
One carbon pool by folate	2	14	0.631	0.974	1	7	0.924085	0.952665
Galactose metabolism	2	15	0.669	0.976	5	13	0.364497	0.811612
Lysine biosynthesis	2	15	0.669	0.976	4	7	0.133283	0.811612
Fatty acid elongation	1	9	0.76	1	1	3	0.667235	0.836199
Sulfur metabolism	2	19	0.791	1	2	3	0.223825	0.811612
Sulfur relay system	1	10	0.796	1	1	3	0.667235	0.836199
Purine metabolism	6	52	0.797	1	8	23	0.407576	0.811612
Porphyrin metabolism	2	20	0.815	1	2	10	0.862789	0.9082
Steroid biosynthesis	2	21	0.836	1	3	7	0.367418	0.811612
Fructose and mannose metabolism	3	32	0.869	1	1	5	0.840815	0.904102
Histidine metabolism	1	13	0.873	1	3	10	0.6361	0.836199
Ether lipid metabolism	1	13	0.873	1	2	3	0.223825	0.811612
Glycerophospholipid metabolism	4	44	0.905	1	6	14	0.233875	0.811612
Meiosis - yeast	6	70	0.957	1	1	2	0.519432	0.811612
Pentose phosphate pathway	1	24	0.978	1	1	5	0.840815	0.904102
Cell cycle - yeast	4	91	1	1	1	2	0.519432	0.811612

## Sheet: D36 VS D30
Pathway	Gene_D36-vs-D30 (503)	Gene_All (2054)	Gene_Pvalue	Gene_Qvalue	Metabolite_D36-vs-D30 (209)	Metabolite_All (584)	Metabolite_Pvalue	Metabolite_Qvalue
Metabolic pathways	283	934	0	8.77e-07	144	398	0.423007	0.997075
Valine, leucine and isoleucine degradation	21	42	0	0.00997	3	4	0.133346	0.997075
Biosynthesis of secondary metabolites	119	384	0.001	0.0219	87	240	0.456841	0.997075
Biosynthesis of amino acids	46	125	0.001	0.0232	10	32	0.767942	0.997075
Carbon metabolism	39	103	0.001	0.0251	4	15	0.846243	0.997075
Glycolysis / Gluconeogenesis	17	35	0.002	0.0251	1	3	0.735998	0.997075
Valine, leucine and isoleucine biosynthesis	10	18	0.004	0.0554	2	3	0.29222	0.997075
Aminoacyl-tRNA biosynthesis	19	45	0.006	0.0649	4	9	0.410615	0.997075
Glutathione metabolism	14	30	0.006	0.0649	5	14	0.603266	0.997075
2-Oxocarboxylic acid metabolism	16	37	0.009	0.077	6	21	0.824109	0.997075
Cysteine and methionine metabolism	20	50	0.01	0.0817	5	14	0.603266	0.997075
Tryptophan metabolism	14	33	0.017	0.114	7	16	0.33444	0.997075
Sphingolipid metabolism	10	21	0.017	0.114	4	8	0.309701	0.997075
Tyrosine metabolism	13	31	0.024	0.134	4	13	0.744041	0.997075
Phenylalanine metabolism	10	22	0.025	0.134	1	10	0.98859	0.997075
Pantothenate and CoA biosynthesis	10	22	0.025	0.134	6	10	0.102609	0.997075
ABC transporters	10	22	0.025	0.134	28	53	0.00586396	0.485625
Fructose and mannose metabolism	13	32	0.031	0.159	3	5	0.246749	0.997075
Pentose phosphate pathway	10	24	0.047	0.22	2	5	0.587324	0.997075
Galactose metabolism	7	15	0.051	0.226	6	13	0.303596	0.997075
Glyoxylate and dicarboxylate metabolism	12	31	0.055	0.236	1	7	0.955889	0.997075
Propanoate metabolism	8	19	0.069	0.286	1	2	0.588072	0.997075
Arginine and proline metabolism	12	33	0.085	0.341	10	16	0.0251812	0.830979
Arachidonic acid metabolism	3	5	0.098	0.378	5	21	0.923026	0.997075
Starch and sucrose metabolism	13	38	0.114	0.423	4	9	0.410615	0.997075
Methane metabolism	8	21	0.117	0.423	1	7	0.955889	0.997075
Lysine degradation	9	26	0.163	0.537	6	10	0.102609	0.997075
Amino sugar and nucleotide sugar metabolism	16	52	0.182	0.582	6	17	0.609001	0.997075
Pyruvate metabolism	11	35	0.218	0.661	1	4	0.830966	0.997075
Indole alkaloid biosynthesis	1	1	0.245	0.708	1	13	0.997075	0.997075
Longevity regulating pathway - multiple species	8	25	0.252	0.708	1	2	0.588072	0.997075
D-Amino acid metabolism	2	4	0.253	0.708	6	13	0.303596	0.997075
Selenocompound metabolism	4	11	0.272	0.744	1	1	0.357877	0.997075
Lysine biosynthesis	5	15	0.296	0.745	2	7	0.781002	0.997075
Glycine, serine and threonine metabolism	14	49	0.3	0.745	3	7	0.486056	0.997075
Pyrimidine metabolism	9	30	0.302	0.745	6	19	0.731359	0.997075
Butanoate metabolism	6	19	0.313	0.745	2	7	0.781002	0.997075
Terpenoid backbone biosynthesis	6	19	0.313	0.745	1	5	0.891876	0.997075
Sulfur metabolism	6	19	0.313	0.745	2	3	0.29222	0.997075
Pentose and glucuronate interconversions	5	16	0.351	0.815	2	5	0.587324	0.997075
Histidine metabolism	4	13	0.399	0.866	5	10	0.26451	0.997075
Biosynthesis of unsaturated fatty acids	4	13	0.399	0.866	6	15	0.461503	0.997075
beta-Alanine metabolism	5	17	0.406	0.866	7	11	0.054659	0.997075
Fatty acid degradation	6	21	0.412	0.866	1	4	0.830966	0.997075
Alanine, aspartate and glutamate metabolism	8	29	0.418	0.866	4	11	0.597471	0.997075
alpha-Linolenic acid metabolism	2	6	0.454	0.925	2	7	0.781002	0.997075
Nicotinate and nicotinamide metabolism	6	23	0.509	0.997	4	10	0.508019	0.997075
Vitamin B6 metabolism	2	7	0.543	0.997	1	5	0.891876	0.997075
Biosynthesis of various plant secondary metabolites	2	7	0.543	0.997	7	23	0.776	0.997075
Penicillin and cephalosporin biosynthesis	1	3	0.57	0.997	1	2	0.588072	0.997075
Ubiquinone and other terpenoid-quinone biosynthesis	3	12	0.594	1	3	12	0.864104	0.997075
Steroid biosynthesis	5	21	0.613	1	2	7	0.781002	0.997075
Taurine and hypotaurine metabolism	3	13	0.652	1	3	6	0.368509	0.997075
Arginine biosynthesis	4	18	0.678	1	2	5	0.587324	0.997075
Glycerolipid metabolism	6	27	0.681	1	3	3	0.0454125	0.997075
Fatty acid biosynthesis	3	14	0.705	1	2	7	0.781002	0.997075
Cyanoamino acid metabolism	3	14	0.705	1	6	10	0.102609	0.997075
One carbon pool by folate	3	14	0.705	1	3	7	0.486056	0.997075
Folate biosynthesis	4	19	0.721	1	3	11	0.817194	0.997075
Riboflavin metabolism	2	10	0.745	1	1	4	0.830966	0.997075
Biotin metabolism	2	10	0.745	1	1	4	0.830966	0.997075
Sulfur relay system	2	10	0.745	1	1	3	0.735998	0.997075
Monobactam biosynthesis	1	5	0.755	1	2	3	0.29222	0.997075
Ascorbate and aldarate metabolism	2	11	0.793	1	3	8	0.591868	0.997075
Purine metabolism	10	52	0.856	1	9	23	0.444986	0.997075
Ether lipid metabolism	2	13	0.865	1	1	3	0.735998	0.997075
Phenylalanine, tyrosine and tryptophan biosynthesis	3	19	0.88	1	1	8	0.971867	0.997075
Porphyrin metabolism	3	20	0.901	1	2	10	0.923437	0.997075
Phosphatidylinositol signaling system	3	22	0.934	1	1	2	0.588072	0.997075
Glycerophospholipid metabolism	5	44	0.992	1	7	14	0.198406	0.997075
Meiosis - yeast	6	70	1	1	1	2	0.588072	0.997075
Cell cycle - yeast	9	91	1	1	1	2	0.588072	0.997075
