# Supplementary material for: Metabolomics and Transcriptomics Reveal the Effects of Different Fermentation Times on Antioxidant Activities of Ophiocordyceps sinensis
Source: J Fungi (Basel). 2025 Jan 9;11(1):51. doi: 10.3390/jof11010051 (PMC11766798; doi:10.3390/jof11010051)
Supplement: Supplementary file 1 [file jof-11-00051-s001.zip › Table S3.xlsx]

## Sheet: Sheet1
id	Name	D24_1_fpkm	D24_2_fpkm	D24_3_fpkm	D30_1_fpkm	D30_2_fpkm	D30_3_fpkm	D36_1_fpkm	D36_2_fpkm	D36_3_fpkm
G6O67_006828	ZEB1	278.472	276.129	268.44	112.687	113.464	103.978	743.757	716.473	735.053
G6O67_008478	YBT1	585.386	604.361	614.192	57.058	58.662	60.22	188.289	186.62	174.999
G6O67_006621	vpr	28.509	29.019	30.945	63.543	68.843	68.143	2.594	3.858	1.962
G6O67_008396	tsaC1	27.572	32.462	26.389	76	67.685	68.915	13.993	11.829	13.746
G6O67_005647	stcC	50.926	37.991	34.351	7.847	9.543	7.831	133.069	130.404	132.557
G6O67_004354	srdG	18.95	17.264	14.762	89.786	94.38	89.88	2.63	2.431	2.595
G6O67_003251	SPCC1259.08	300.03	309.522	346.717	160.74	154.558	160.942	678.579	692.557	653.542
G6O67_000681	SPBC29A3.09c	56.224	55.404	52.037	7.516	7.446	6.088	15.045	14.914	16.153
G6O67_002699	SPAC4D7.04c	167.486	149.456	145.656	80.312	72.475	70.135	321.527	322.111	302.816
G6O67_006307	SPAC17G8.11c	2.811	2.278	2.776	0.794	1.793	1.116	19.72	13.636	15.173
G6O67_007572	SNOG_02177	4.234	3.657	5.039	1.324	2.931	1.24	17.704	15.298	13.423
G6O67_003107	SLX1	32.854	27.294	21.835	12.98	12.971	12.463	59.779	60.286	57.06
G6O67_004598	pepA	4.218	2.884	2.955	1.502	1.832	1.407	7.104	7.855	6.882
G6O67_004551	PC-14	16.731	15.07	15.276	32.142	33.155	34.031	0.318	0.3	0.303
G6O67_003360	PA1538	53.638	54.809	49.957	127.287	123.446	123.309	8.306	7.832	6.139
G6O67_008850	NUP188	14.681	16.705	15.601	7.593	4.592	8.234	36.864	28.934	31.784
G6O67_001005	nuo-24	42.101	48.348	47.403	96.958	99.803	99.377	8.361	8.383	8.878
G6O67_007669	MIMI_R617	95.84	89.165	85.167	15.043	20.576	13.91	41.452	35.479	37.728
G6O67_005832	MIMI_R614	338.445	345.319	338.636	84.006	87.943	83.166	1108.03	1042.32	1103.34
G6O67_006960	MFS	29.181	32.094	27.647	4.678	3.758	5.128	10.833	13.62	10.794
G6O67_000430	mep	3.364	2.907	3.756	17.529	15.254	18.248	0.35	0.392	0.436
G6O67_003614	lnaA	1283.12	1289.94	1366.87	647.751	641.259	633.602	4063.01	3946.3	3995.72
G6O67_006625	L2	24.865	20.323	18.106	44.761	46.611	50.319	1.096	1.061	1.351
G6O67_004619	kojT	66.753	77.584	73.024	160.465	158.053	163.142	14.598	11.726	10.91
G6O67_006145	katG	68.922	65.062	64.88	164.624	161.077	155.977	7.771	8.459	8.782
G6O67_003156	hsdl2	5.483	4.828	10.09	3.966	2.733	3.112	23.162	22.702	20.95
G6O67_002248	hbx4	45.63	55.327	54.723	18.181	14.269	19.325	158.814	152.839	162.95
G6O67_006878	FUS6	99.017	105.195	100.093	48.455	47.031	43.552	414.794	412.584	416.459
G6O67_008008	FAXDC2	48.53	30.731	32.794	12.518	13.89	16.931	245.891	237.437	252.888
G6O67_004459	dtxS1	154.715	166.77	171.731	324.655	340.448	333.762	26.82	29.164	25.748
G6O67_007926	DTR1	97.09	97.422	97.743	36.284	37.761	38.137	314.352	294.557	315.408
G6O67_001033	DIP5	100.679	100.94	102.83	34.291	32.219	34.853	336.04	324.538	317.067
G6O67_003538	Cytb5	16.555	14.884	15.471	3.808	5.016	3.565	35.568	30.496	31.824
G6O67_005205	CTR3	154.594	147.566	145.256	59.286	60.748	59.813	395.911	372.134	376.947
G6O67_006877	CAS2	75.375	83.204	82.269	35.911	38.218	37.084	410.537	413.559	402.785
G6O67_006849	BGL1B	9.973	8.392	10.11	22.88	25.711	23.509	3.036	3.124	3.759
G6O67_006071	bcsl1b	56.994	60.145	57.236	14.565	16.068	14.49	117.43	137.882	112.81
G6O67_006103	At4g16800	1.96	0.836	1.583	0.447	0.807	0.795	0.098	0.459	0.232
G6O67_005026	ARB_05919	144.735	139.629	119.871	56.366	61.696	57.015	567.179	528.784	554.361
G6O67_004241	ARB_05732-1	44.719	35.18	35.394	16.2	13.959	19.214	877.048	798.445	863.919
G6O67_004133	ARB_01932	13.575	16.902	16.499	36.719	29.953	36.021	4.77	5.33	4.317
G6O67_004498	aneG	49.129	47.71	48.558	176.239	168.422	172.343	10.799	10.282	8.608
G6O67_003398	AGP2	211.394	220.456	238.821	112.734	116.785	105.62	826.468	829.205	870.677
G6O67_002918	af470	1377.45	1427.39	1498.17	366.643	376.101	349.18	3413.57	3304.1	3414.86
G6O67_008050	ABCA3	41.878	48.218	55.279	15.582	19.5	18.915	115.396	115.016	123.374
